# Supplementary material for: Direct comparison of MRI and X-ray CT technologies for 3D imaging of root systems in soil: potential and challenges for root trait quantification
Source: Plant Methods. 2015 Mar 11;11:17. doi: 10.1186/s13007-015-0060-z (PMC4359488; doi:10.1186/s13007-015-0060-z)
Supplement: Additional file 1: — Root length data for additional 34 mm pot measured with CT, MRI and WinRHIZO. A second bean plant grown under the same conditions as the one shown in Figure 1 was also analyzed with CT, MRI and WinRHIZO. Here the results of the root length measurements for all three methods are shown. [file 13007_2015_60_MOESM1_ESM.xlsx]

## Sheet: Tabelle2
	Small pot
	(I.D. 34 mm)
Measurement modality	CT	MRI	Win-RHIZO
Total root length [mm]	3452.23	4020.75	5634.49
Percent root length of WinRHIZO [%]	61.2696	71.3596
